# Supplementary material for: Construction of Multiple Logic Circuits Based on Allosteric DNAzymes
Source: Biomolecules. 2022 Mar 24;12(4):495. doi: 10.3390/biom12040495 (PMC9032175; doi:10.3390/biom12040495)
Supplement: Supplementary file 1 [file biomolecules-12-00495-s001.zip]

Archive with 1 entries (1 files):
- biomolecules-1627000-supplementary.pdf
